# Supplementary material for: The Microbial Network Stability in Cyanobacterial and Moss Biocrusts Respond Differently to Climate Warming
Source: Microorganisms. 2026 Mar 22;14(3):713. doi: 10.3390/microorganisms14030713 (PMC13029624; doi:10.3390/microorganisms14030713)
Supplement: Supplementary file 1 [file microorganisms-14-00713-s001.zip]

Archive with 1 entries (1 files):
- microorganisms-4126238-supplementary.pdf
